# Supplementary material for: Inflammation and Organic Cation Transporters Novel (OCTNs)
Source: Biomolecules. 2024 Mar 25;14(4):392. doi: 10.3390/biom14040392 (PMC11048549; doi:10.3390/biom14040392)
Supplement: Supplementary file 1 [file biomolecules-14-00392-s001.zip]

Archive with 1 entries (1 files):
- biomolecules-2896794-supplementary.pdf
